# Supplementary material for: Non-causal relationship of polycystic ovarian syndrome with homocysteine and B vitamins: evidence from a two-sample Mendelian randomization
Source: Front Endocrinol (Lausanne). 2024 May 21;15:1393847. doi: 10.3389/fendo.2024.1393847 (PMC11150916; doi:10.3389/fendo.2024.1393847)
Supplement: Supplementary file 1 [file DataSheet_1.xls]

## Sheet: Supplementary table 1
Supplementary table 1: Reporting checklist for genetic association study.
		Reporting Item	Page Number
Title and abstract
Title	#1a	Indicate the study’s design with a commonly used term in the title or the abstract	1
Abstract	#1b	Provide in the abstract an informative and balanced summary of what was done and what was found	1-2
Background/rationale
	#2	Explain the scientific background and rationale for the investigation being reported	1
Objectives
	#3	State specific objectives, including any prespecified hypotheses. State if the study is the first report of a genetic association, a replication effort, or both.	1
Study design
	#4	Present key elements of study design early in the paper	1-2
Setting
	#5	Describe the setting, locations, and relevant dates, including periods of recruitment, exposure, follow-up, and data collection	5，6
Eligibility criteria
	#6a	Cohort study – Give the eligibility criteria, and the sources and methods of selection of participants. Describe methods of follow-up. Case-control study – Give the eligibility criteria, and the sources and methods of case ascertainment and control selection. Give the rationale for the choice of cases and controls. Cross-sectional study – Give the eligibility criteria, and the sources and methods…	2-4
	#6b	Cohort study – For matched studies, give matching criteria and number of exposed and unexposed. Case-control study – For matched studies, give matching criteria and the number of controls per case.
Variables
	#7a	Clearly define all outcomes, exposures, predictors, potential confounders, and effect modifiers. Give diagnostic criteria, if applicable	6
	#7b	Clearly define genetic exposures (genetic variants) using a widely-used nomenclature system. Identify variables likely to be associated with population stratification (confounding by ethnic origin).	7
Data sources/measurement
	#8a	For each variable of interest give sources of data and details of methods of assessment (measurement). Describe comparability of assessment methods if there is more than one group. Give information separately for for exposed and unexposed groups if applicable.	6
	#8b	Describe laboratory methods, including source and storage of DNA, genotyping methods and platforms (including the allele calling algorithm used, and its version), error rates and call rates. State the laboratory / centre where genotyping was done. Describe comparability of laboratory methods if there is more than one group. Specify whether genotypes were assigned using all of the data from the st…	7
Bias
	#9a	Describe any efforts to address potential sources of bias	7-8, sTable 2
	#9b	Describe any efforts to address potential sources of bias
Study size
	#10	Explain how the study size was arrived at	6
Quantitative variables
	#11	Explain how quantitative variables were handled in the analyses. If applicable, describe which groupings were chosen, and why. If applicable, describe how effects of treatment were dealt with.	7-8
Statistical methods
	#12a	Describe all statistical methods, including those used to control for confounding. State software version used and options (or settings) chosen.	7-8
	#12b	Describe any methods used to examine subgroups and interactions	7-8
	#12c	Explain how missing data were addressed	7
	#12d	If applicable, explain how loss to follow-up was addressed	NA
	#12e	Describe any sensitivity analyses	8
	#12f	State whether Hardy-Weinberg equilibrium was considered and, if so, how.	NA
	#12g	Describe any methods used for inferring genotypes or haplotypes	NA
	#12h	Describe any methods used to assess or address population stratification.	NA
	#12i	Describe any methods used to address multiple comparisons or to control risk of false positive findings.	7-8
	#12j	Describe any methods used to address and correct for relatedness among subjects	7-8
Participants
	#13a	Report numbers of individuals at each stage of study—eg numbers potentially eligible, examined for eligibility, confirmed eligible, included in the study, completing follow-up, and analysed. Give information separately for for exposed and unexposed groups if applicable. Report numbers of individuals in whom genotyping was attempted and numbers of individuals in whom genotyping was successful.	6
	#13b	Give reasons for non-participation at each stage	NA
	#13c	Consider use of a flow diagram	Figure 1
Descriptive data
	#14a	Give characteristics of study participants (eg demographic, clinical, social) and information on exposures and potential confounders. Give information separately for exposed and unexposed groups if applicable. Consider giving information by genotype	5-6, Table S3
	#14b	Indicate number of participants with missing data for each variable of interest	NA
	#14c	Cohort study – Summarize follow-up time, e.g. average and total amount.	NA
Outcome data
	#15	Cohort study Report numbers of outcome events or summary measures over time. Give information separately for exposed and unexposed groups if applicable. Report outcomes (phenotypes) for each genotype category over time Case-control study – Report numbers in each exposure category, or summary measures of exposure. Give information separately for cases and controls . Report numbers in each genotype…	6
Main results
	#16a	Give unadjusted estimates and, if applicable, confounder-adjusted estimates and their precision (eg, 95% confidence interval). Make clear which confounders were adjusted for and why they were included	8, Figure 2-4
	#16b	Report category boundaries when continuous variables were categorized	NA
	#16c	If relevant, consider translating estimates of relative risk into absolute risk for a meaningful time period	NA
	#16d	Report results of any adjustments for multiple comparisons	NA
Other analyses
	#17a	Report other analyses done—e.g., analyses of subgroups and interactions, and sensitivity analyses	9-10, sFigure 1, sFigure 2
	#17b	Report other analyses done—e.g., analyses of subgroups and interactions, and sensitivity analyses
	#17c	Report other analyses done—e.g., analyses of subgroups and interactions, and sensitivity analyses
Key results
	#18	Summarise key results with reference to study objectives	8
Limitations
	#19	Discuss limitations of the study, taking into account sources of potential bias or imprecision. Discuss both direction and magnitude of any potential bias.	14
Interpretation
	#20	Give a cautious overall interpretation considering objectives, limitations, multiplicity of analyses, results from similar studies, and other relevant evidence.	11-14
Generalisability
	#21	Discuss the generalisability (external validity) of the study results	12-13
Funding
	#22	Give the source of funding and the role of the funders for the present study and, if applicable, for the original study on which the present article is based	15
None The STREGA checklist is distributed under the terms of the Creative Commons Attribution License CC-BY. This checklist can be completed online using https://www.goodreports.org/, a tool made by the EQUATOR Network in collaboration with Penelope.ai

## Sheet: Supplementary table 2
Supplementary table 2: Characteristics of pleiotropic SNPs found in Phenoscanner database.
Exposure	SNP	Trait	Excluded from MR analysis
Homocysteine	rs12134663		NO
	rs12780845		NO
	rs12921383		NO
	rs154657		NO
	rs1801133		NO
	rs1801222		NO
	rs2251468		NO
	rs2275565		NO
	rs234709		NO
	rs2851391		NO
	rs42648		NO
	rs4660306		NO
	rs548987	Body mass index	YES
	rs7130284		NO
	rs7422339		NO
	rs838133		NO
	rs9369898		NO
	rs957140		NO
Folate	rs1801133		NO
	rs17421511		NO
	rs652197		NO
Vitamin B12	rs2270655		NO
	rs1141321		NO
	rs7788053		NO
	rs1801222		NO
	rs56077122		NO
	rs12272669		NO
	rs34324219		NO
	rs34528912		NO
	rs117456053		NO
	rs41281112		NO
	rs3742801		NO
	rs2336573		NO
	rs602662		NO
	rs1131603		NO

## Sheet: Supplementary table 3
Supplementary table 3: The summary characteristics for instrumental variables of serun homocysteine,vitamin B12 and folate on PCOS.
EXPOSURE	SNPs	Chr:Pos	Gene(s)	E/O allele	Eaf	Exposure				PCOS
						Beta	SE	P		Beta	SE	P		rsq.exposure	rsq.outcome	steiger_dir#	steiger_Pval
Vitamin B6	rs4654748	1:21531374	ALPL	C/T	0.5	1.45	0.28	2.24e-07		-0.048	0.033	0.14		0.0222957	9.25e-05	TRUE	2.5e-06
Homocysteine	rs12780845	10:17223244	CUBN	A/G	0.65	0.0529	0.00860873	8e-10		0.018	0.033	0.59		0.000854635	1.3e-05	TRUE	0.00165003
	rs154657	16:89708096	DPEP1	A/G	0.47	0.0963	0.00696944	2e-43		0.049	0.032	0.12		0.00430627	0.000102478	TRUE	8.84e-12
	rs1801133	1:11856378	MTHFR	A/G	0.34	0.1583	0.00730527	4e-104		0.0085	0.034	0.8		0.0105248	2.73e-06	TRUE	1.69e-35
	rs1801222	10:17156151	CUBN	A/G	0.34	0.0453	0.00737193	8e-10		-0.049	0.032	0.13		0.000854635	0.000102478	TRUE	0.0189302
	rs2275565	1:237048676	MTR	T/G	0.21	-0.0542	0.00852022	2e-10		-0.065	0.037	0.079		0.000915836	0.00013488	TRUE	0.022005
	rs234709	21:44486964	CBS	T/C	0.45	-0.0718	0.00708673	4e-24		-0.01	0.032	0.75		0.00231989	4.27e-06	TRUE	1.48e-08
	rs42648	7:89977760	GTPB10	A/G	0.4	0.0395	0.00703849	2e-08		0.032	0.031	0.3		0.000712926	4.66e-05	TRUE	0.0146622
	rs4660306	1:45978675	MMACHC	T/C	0.33	0.0435	0.00725265	2e-09		-0.0053	0.033	0.87		0.000814235	1.13e-06	TRUE	0.000742664
	rs548987*	6:25869371	SLC17A3	C/G	0.12	0.0597	0.0104175	1e-08		0.03	0.051	0.55		0.000743387	1.74e-05	TRUE	0.0068009
	rs7130284	11:89148372	NOX4	T/C	0.07	-0.1242	0.0134091	2e-20		0.015	0.063	0.82		0.00193962	2.85e-06	TRUE	6.88e-07
	rs838133	19:49259529	FUT2	A/G	0.45	0.0422	0.00728727	7e-09		-0.014	0.035	0.69		0.000759075	6.99e-06	TRUE	0.00222693
	rs9369898	6:49382193	MUT	A/G	0.62	0.0449	0.00705826	2e-10		-0.058	0.032	0.067		0.000915836	0.000143574	TRUE	0.0247652
Folate	rs1801133	1:11856378	MTHFR	G/A	0.67	0.096	0.008	9.5e-53		-0.0085	0.034	0.8		0.00384215	2.73187e-06	TRUE	6.24228e-13
	rs652197	11:71849741	FOLR3	C/T	0.18	0.069	0.011	1.4e-12		0.024	0.046	0.6		0.00104919	1.18983e-05	TRUE	0.00055939
Vitamin B12	rs2270655	4:146576418	MMAA	G/C	0.94	0.066	0.018	2.2e-13		0.029	0.074	0.69		0.00273346	7.94981e-06	TRUE	9.94315e-10
	rs1801222	10:17156151	CUBN	G/A	0.59	0.11	0.007	3.3e-75		-0.049	0.032	0.13		0.00538921	0.000102478	TRUE	4.99785e-15
	rs56077122	10:17207015	CUBN/TRDMT1	A/C	0.34	0.087	0.009	4.8e-21		0.004	0.033	0.9		0.00358692	6.42205e-07	TRUE	6.85303e-11
	rs12272669	11:71392610	MMACHC	A/G	0.01	0.51	0.007	3e-09		0.081	0.12	0.51		0.169773	2.48725e-05	TRUE	0
	rs34324219	11:59623378	TCN1	C/A	0.88	0.21	0.007	1.1e-111		0.041	0.053	0.44		0.0193657	2.61569e-05	TRUE	2.76368e-62
	rs41281112	13:100518634	CLYBL	C/T	0.95	0.17	0.02	8.9e-35		0.11	0.12	0.36		0.00158282	3.67273e-05	TRUE	3.11802e-05
	rs3742801	14:74759006	ABCD4	T/C	0.29	0.045	0.009	1.7e-13		0.018	0.034	0.58		0.000548318	1.22508e-05	TRUE	0.0139551
	rs2336573	19:8367709	CD320	T/C	0.03	0.32	0.007	8.4e-59		0.14	0.087	0.11		0.0438454	0.000113175	TRUE	4.86443e-137
	rs602662	19:49206985	FUT2	A/G	0.6	0.16	0.007	2.4e-139		0.0076	0.031	0.81		0.0113358	2.62715e-06	TRUE	1.40365e-38
	rs1131603	22:31018975	TCN2	C/T	0.06	0.19	0.017	4.9e-49		0.029	0.068	0.68		0.00273346	7.94981e-06	TRUE	9.94315e-10
Abbreviation: *, pleiotropic SNPs. #, SNPs with "TRUE" MR steiger results suggest causality in the expected direction (those explaining more variance in exposure than in outcome) and will not be removed form study.

## Sheet: Supplementary table 4
Supplementary Table 4. Power evaluation.
Outcomes	Data source (PMID)	Sample size	Case%	ORtHcy	ORB12	ORfolate	~6% of variance			~1% of variance
							OR at 80% power			OR at 80% power
							≤ lower	≥ upper		≤ lower	≥ upper
PCOS	30566500	113238	0.08896	1.117	0.978	1.008	0.88	1.12		0.71	1.3
ORs was obtained from the random-effects inverse-variance weighted model;
Power was calculated using an online tool: http://cnsgenomics.com/shiny/mRnd/.

## Sheet: Supplementary table 5
Supplementary table 5: The results of cochran's Q test for heterogeneity (MR-IVW) and directional pleiotropy through MR-Egger intercept and MR-PRESSO test.
Exposures/Outcomes	Cochran's Q test				MR-Egger intercept				MR-PRESSO
	Q	Q_df	Q_pval		Intercept	SE	P		Global test Pval	Distortion test Pval
Homocysteine/PCOS	12.5011	11	0.327177		-0.010481	0.0238704	0.669903		0.4059	NA
Vitamin B12/PCOS	7.46928	9	0.588382		0.0242598	0.0279188	0.410191		0.5831	NA
Folate/PCOS	0.334136	1	0.563234		/	/	/		/	/
Abbreviations: NA, no outliers were detected; /,Not enough instrumental variables (2 SNPs) for MR-Egger and MR-PRESSO test.

## Sheet: Supplemental Figure 1
Supplementary Figure 1: Funnel plot.

## Sheet: Supplemental Figure 2
Supplemental Figure 2: Associations between genetically predicted homocysteine(excluding 1 SNPs associated with BMI), folate and vitamin B12 with the risk of PCOS.

## Sheet: Supplementary Figure 3
Supplementary Figure 3: Mendelian randomization analyses between homocysteine and B vitamins and Insulin resistance, obesity and total testosterone.
